# Supplementary material for: Retrospective Study of Functional and Esthetic Outcomes Using Narrow-Diameter Implants for Single Upper Central Incisor Replacements
Source: Dent J (Basel). 2025 Mar 26;13(4):144. doi: 10.3390/dj13040144 (PMC12025755; doi:10.3390/dj13040144)
Supplement: Supplementary file 1 [file dentistry-13-00144-s001.zip]

Archive with 1 entries (1 files):
- dentistry-3501012-supplementary.pdf
